# Supplementary material for: Analysis of Putative Apoplastic Effectors from the Nematode, Globodera rostochiensis, and Identification of an Expansin-Like Protein That Can Induce and Suppress Host Defenses
Source: PLoS One. 2015 Jan 21;10(1):e0115042. doi: 10.1371/journal.pone.0115042 (PMC4301866; doi:10.1371/journal.pone.0115042)
Supplement: S1 Fig — The relative expression of four CSEP-encoding genes was determined using quantitative RT-PCR in five G. rostochiensis life stages: cyst, pre-parasitic second-stage juvenile (pre-J2) and parasitic second-, third- and fourth-stage juveniles (par-J2, J3 and J4). Values are means ± SE of two biological replicates, normalized to the G. rostochiensis β-actin gene and relative to expression in the egg stage. (XLSX) [file pone.0115042.s001.xlsx]

## Sheet: summary (2)
	Cyst	Pre-J2	2DPI	10DPI	21DPI
GrExpB2	0.794802	6.45964	1.23522	1.10177	0.206617
error	0.117223	2.2097	0.395071	0.387759	0.0810011
GrEng1	1.18017	1.73987	1.27	2.9752	0.568078
error	0.128592	0.131777	0.175546	0.274631	0.0437848
GrPel1	1.17632	1.01587	0.519106	2.07933	0.264627
error	0.127929	0.125312	0.0524481	0.155206	0.0243571
GrSkp1	1.12812	2.15471	7.23324	37.9973	22.5718
error	0.142948	0.174904	1.11949	4.35681	2.05842
