# Supplementary material for: Analysis of Putative Apoplastic Effectors from the Nematode, Globodera rostochiensis, and Identification of an Expansin-Like Protein That Can Induce and Suppress Host Defenses
Source: PLoS One. 2015 Jan 21;10(1):e0115042. doi: 10.1371/journal.pone.0115042 (PMC4301866; doi:10.1371/journal.pone.0115042)
Supplement: S1 Table — (XLS) [file pone.0115042.s006.xls]

## Sheet: Feuil2
Effectors	pFAM domain	Cystein residues (Cys residues in mature protein)	Best match in G. pallida predicted genes (protein sequences)	E-vale	Identity	Best match in Heterodera	E-vale	Identity	Best match in nR exculding Globodera and Heterodera	E-vale	Identity
GrCLE-4A	No Match to Pfam-A or Pfam-B Matches	0 (0)	pathogens_Gpal_scaffold_218.g6140.t1	4.4e-49	0.64	CLE-like protein [Heterodera schachtii]	1e-07	0.56	CLAVATA3/ESR (CLE)-related protein [Medicago truncatula]	1e-11	0.34
GrCLE-4A3*	No Match to Pfam-A or Pfam-B Matches	1 (0)	pathogens_Gpal_scaffold_218.g6140.t1	3.4e-42	0.45	CLE-like protein [Heterodera schachtii]	1e-08	0.6	CLAVATA3/ESR (CLE)-related protein [Medicago truncatula] >gb|AES80725	0.0002	0.37
GrCLE-4B1*	No Match to Pfam-A or Pfam-B Matches	1 (0)	pathogens_Gpal_scaffold_218.g6140.t1	4.1e-46	0.48	CLE-like protein [Heterodera schachtii]	4e-08	0.56	CLAVATA3/ESR (CLE)-related protein [Medicago truncatula] >gb|AES80725	1e-08	0.35
GrCLE1	No Match to Pfam-A or Pfam-B Matches	1 (0)	pathogens_Gpal_scaffold_218.g6140.t1	6.4e-32	0.37	CLE-like protein [Heterodera schachtii]	5e-08	0.44	CLAVATA3/ESR (CLE)-related protein [Medicago truncatula] >gb|AES80725	5e-09	0.35
GrCLE-4D	No Match to Pfam-A or Pfam-B Matches	1 (0)	pathogens_Gpal_scaffold_218.g6140.t1	3.3e-44	0.47	CLE-like peptide 1 [Heterodera glycines]	2e-09	0.52	CLAVATA3/ESR (CLE)-related protein [Medicago truncatula] >gb|AES80725	4e-05	0.37
GrCLE-4B	No Match to Pfam-A or Pfam-B Matches	1 (0)	pathogens_Gpal_scaffold_218.g6140.t1	3.5e-47	0.49	Full=CLAVATA3/ESR (CLE)-related protein 1; Short=CLE-like	4e-10	0.52	CLAVATA3/ESR (CLE)-related protein [Medicago truncatula] >gb|AES80725.1|	1e-08	0.35
GrCLE-4B1	No Match to Pfam-A or Pfam-B Matches	1 (0)	pathogens_Gpal_scaffold_218.g6140.t1	4.1e-46	0.48	CLE-like protein [Heterodera schachtii]	4e-08	0.56	CLAVATA3/ESR (CLE)-related protein [Medicago truncatula] >gb|AES80725	1e-08	0.35
GrENG-1	Significant Pfam-A Matches Cellulase (glycosyl hydrolase family 5) and Cellulose binding domain	7 (5)	pathogens_Gpal_scaffold_143.g2836.t1	3.4e-147	0.9	beta-1,4-endoglucanase-1 precursor [Heterodera glycines] >gb|AAC15707	0	0.7	GHF5 endo-1,4-beta-glucanase precursor [Radopholus similis]	5e-148	0.53
GrENG-2	Significant Pfam-A Matches Cellulase (glycosyl hydrolase family 5)	8 (7)	pathogens_Gpal_scaffold_176.g4462.t1	4.4e-120	0.67	beta-1,4-endoglucanase-1 precursor [Heterodera glycines]	0	0.75	beta-1,4-endoglucanase-1 precursor [Radopholus similis]	2e-123	0.62
GrENG-3	Significant Pfam-A Matches Cellulase (glycosyl hydrolase family 5)	5 (4)	pathogens_Gpal_scaffold_538.g14386.t1	1.9e-167	0.93	cellulase ENG-5 [Heterodera glycines] >gb|AAP97436.1| cellulase ENG-5 [Heterodera glycines]	1e-162	0.67	GHF5 endo-1,4-beta-glucanase precursor [Radopholus similis]	6e-99	0.55
GrENG-4*	Significant Pfam-A Matches Cellulase (glycosyl hydrolase family 5)	5 (4)	pathogens_Gpal_scaffold_538.g14386.t1	6.2e-169	0.94	cellulase ENG-5 [Heterodera glycines] >gb|AAP97436.1| cellulase ENG-5 [Heterodera glycines]	2e-164	0.67	GHF5 endo-1,4-beta-glucanase precursor [Radopholus similis]	3e-104	0.5
GrEXPB1	Rare lipoprotein A (RlpA)-like double-psi beta-barrel	12 (10)	pathogens_Gpal_scaffold_169.g4108.t1	3.4e-136	0.91	expansin [Heterodera glycines]	2e-126	0.7	expansin-like protein [Bursaphelenchus xylophilus]	2e-37	0.55
GrEXP1*	Insignificant Pfam-A Matches Cellulose binding domain	11 (9)	pathogens_Gpal_scaffold_169.g4108.t1	1e-127	0.87	expansin [Heterodera glycines]	5e-115	0.66	expansin-like protein [Bursaphelenchus xylophilus]	5e-30	0.51
GrEXPB2	Rare lipoprotein A (RlpA)-like double-psi beta-barrel	13 (10)	pathogens_Gpal_scaffold_59.g15454.t1	3.3e-67	0.84	expansin [Heterodera glycines]	1e-73	0.75	expansin-like protein [Bursaphelenchus xylophilus]	2e-36	0.51
GrVAP1	Cysteine-rich secretory protein family	11 (10)	pathogens_Gpal_scaffold_566.g14951.t1	7.8e-59	0.92	vap-1 [Heterodera glycines]	2e-112	0.75	venom allergen-like protein vap-2 [Ditylenchus destructor]	4e-50	0.48
GrPELl1	Pectate lyase	11 (10)	pathogens_Gpal_scaffold_117.g1254.t1	8.2e-135	0.93	pectate lyase 2 [Heterodera glycines]	8e-144	0.73	pectate lyase 2 [Meloidogyne incognita] >gb|AAS88580.1| pectate lyase	3e-42	0.37
GrPELl2	Pectate lyase	10 (9)	pathogens_Gpal_scaffold_24.g6963.t2	2.7e-120	0.85	pectate lyase [Heterodera glycines]	6e-119	0.66	pectate lyase [Aphelenchus avenae] >dbj|BAI44500.1| pectate lyase [Aphelenchus avenae]	7e-63	0.44
GrMTP	Putative peptidoglycan binding domain	4 (3)	pathogens_Gpal_scaffold_136.g2364.t2	1.2e-44	0.91	matrix metalloproteinase [Heterodera glycines]	0	0.72	Matrix metalloproteinase-19 [Ascaris suum]	8e-76	0.33
GrE9	No Match to Pfam-A or Pfam-B Matches	4 (3)	pathogens_Gpal_scaffold_37.g10614.t1	2.7e-51	0.52	Y25C1A [Heterodera glycines]	1.1	0.31	odorant receptor 216 [Nasonia vitripennis]	2.1	0.25
GrAMS1	Domain of unknown function DUF148	2 (1)	pathogens_Gpal_scaffold_126.g1821.t1	3e-57	0.93	probable protein kinase C subtrate Hgg-23 [Heterodera glycines]	1.4	0.38	SXP/RAL-2 protein [Meloidogyne incognita]	2e-13	0.31
GrGPX	Glutathione peroxidase	4 (4)	pathogens_Gpal_scaffold_586.g15357.t3	5.5e-81	0.67	pantoate B-alanine ligase [Heterodera glycines]	4.6	0.37	glutathione peroxidases [Ditylenchus destructor]	2e-123	0.71
GrSXP1	Late protein H7	3 (1)	pathogens_Gpal_scaffold_332.g9721.t1	2.4e-80	0.97	putative S-adenosylmethionine synthetase [Heterodera glycines]	0.61	0.29	Ag1 [Baylisascaris schroederi]	1e-08	0.28
GrA42	Insignificant Pfam-A Matches Baculovirus 11 kDa family	2 (0)	pathogens_Gpal_scaffold_921.g20524.t1	0.6	0.72	pectate lyase 2 [Heterodera avenae]	0.39	0.39	cytochrome c oxidase cbb3-type subunit IV [Arcobacter sp. L] >dbj|BAK74450.1|	2.4	0.44
GrUBCEP12	Ubiquitin family	3 (2)	pathogens_Gpal_scaffold_30.g8780.t1	5.6e-49	0.85	ubiquitin extension protein [Heterodera glycines]	7e-60	0.85	predicted protein [Physcomitrella patens subsp. patens] >ref|XP_001778601	2e-46	0.99
GrSKP1	Skp1 family, tetramerisation domain	3 (3)	pathogens_Gpal_scaffold_456.g12674.t2	1.4e-13	0.31	putative gland protein G8H07 [Heterodera glycines]	9e-32	0.37	S-phase kinase-associated protein 1 [Ascaris suum]	6e-91	0.79
Gr4D06	Insignificant Pfam-A Matches, YopJ Serine/Threonine acetyltransferase	9 (5)	pathogens_Gpal_scaffold_38.g10825.t1	2e-83	0.82	putative gland protein G16B09 [Heterodera glycines]	2e-47	0.46	methyl-accepting chemotaxis protein [Bradyrhizobium sp. ORS 278] >emb	1.6	0.25
GrTPX	AhpC/TSA family and C-terminal domain of 1-Cys peroxiredoxin	3 (3)	pathogens_Gpal_scaffold_207.g5682.t1	8.6e-76	0.73	guanylyl cyclase [Heterodera glycines]	2.1	0.3	peroxiredoxins [Ditylenchus destructor]	3e-116	0.81
* probable allele or splice variant - see Table S2
